# Supplementary material for: Surface-Electromyography-Based Co-Contraction Index for Monitoring Upper Limb Improvements in Post-Stroke Rehabilitation: A Pilot Randomized Controlled Trial Secondary Analysis
Source: Sensors (Basel). 2023 Aug 22;23(17):7320. doi: 10.3390/s23177320 (PMC10490112; doi:10.3390/s23177320)
Supplement: Supplementary file 1 [file sensors-23-07320-s001.zip]

Archive with 1 entries (1 files):
- sensors-2529155-supplementary.pdf
